# Supplementary material for: The Influence of Food Regimes on Oxidative Stress: A Permutation-Based Approach Using the NPC Test
Source: Healthcare (Basel). 2023 Aug 11;11(16):2263. doi: 10.3390/healthcare11162263 (PMC10454221; doi:10.3390/healthcare11162263)
Supplement: Supplementary file 1 [file healthcare-11-02263-s001.zip]

Archive with 1 entries (1 files):
- healthcare-2502598-supplementary.pdf
